# Supplementary material for: Assessing the Efficacy of Antibiotic Therapy: A Retrospective Study Comparing 875 mg vs. 500 mg of Amoxicillin/Clavulanic Acid for the Management of Acute Apical Abscesses
Source: Dent J (Basel). 2026 Jan 26;14(2):71. doi: 10.3390/dj14020071 (PMC12938990; doi:10.3390/dj14020071)
Supplement: Supplementary file 1 [file dentistry-14-00071-s001.zip]

Archive with 4 entries (4 files):
- Group 2.docx
- __MACOSX/._Group 2.docx
- Group 1.docx
- __MACOSX/._Group 1.docx
